# Supplementary material for: Re-Evaluation of the Podosphaera tridactyla Species Complex in Australia
Source: J Fungi (Basel). 2021 Feb 26;7(3):171. doi: 10.3390/jof7030171 (PMC8025908; doi:10.3390/jof7030171)
Supplement: Supplementary file 1 [file jof-07-00171-s001.zip]

Archive with 4 entries (4 files):
- Figure  S1.docx
- Figure  S2.docx
- Figure S3.docx
- Figure S4.docx
